# Supplementary material for: Looking Back and Looking Around: How Athletes, Parents and Coaches See Psychosocial Development in Adolescent Performance Sport
Source: Sports (Basel). 2022 Mar 22;10(4):47. doi: 10.3390/sports10040047 (PMC9030748; doi:10.3390/sports10040047)
Supplement: Supplementary file 1 [file sports-10-00047-s001.zip]

Archive with 2 entries (2 files):
- Supplementary Materials #1 - Participant Demographic Data Tables.pdf
- Supplementary Materials #2 - Mechanisms with Quotes.pdf
